# Supplementary material for: Pairwise Performance Comparison of Docking Scoring Functions: Computational Approach Using InterCriteria Analysis
Source: Molecules. 2025 Jun 27;30(13):2777. doi: 10.3390/molecules30132777 (PMC12250715; doi:10.3390/molecules30132777)
Supplement: Supplementary file 1 [file molecules-30-02777-s001.zip]

Archive with 1 entries (1 files):
- molecules-3687295-supplementary.pdf
